# Supplementary material for: A new species of deep-water spider crab of the genus Paramaya De Haan, 1837 from the Bay of Bengal, India (Crustacea, Brachyura, Majidae)
Source: Zookeys. 2018 Jun 26;(769):77–88. doi: 10.3897/zookeys.769.26152 (PMC6030197; doi:10.3897/zookeys.769.26152)
Supplement: XML Treatment for Paramaya [file zookeys.769.26152-treatment1.xml]

<!DOCTYPE tp:taxon-treatment
  PUBLIC "-//TaxonX//DTD Taxonomic Treatment Publishing DTD v0 20100105//EN" "tax-treatment-NSO.dtd">
<tp:taxon-treatment xmlns:tp="http://www.plazi.org/taxpub"><tp:treatment-meta><kwd-group><label>Taxon classification</label><kwd><named-content xmlns:xlink="http://www.w3.org/1999/xlink" content-type="kingdom">Animalia</named-content></kwd><kwd><named-content xmlns:xlink="http://www.w3.org/1999/xlink" content-type="order">Decapoda</named-content></kwd><kwd><named-content xmlns:xlink="http://www.w3.org/1999/xlink" content-type="family">Majidae</named-content></kwd></kwd-group><mixed-citation publication-type="journal"><person-group><name><surname>Ng</surname><given-names>Peter K. L.</given-names></name><name><surname>Prema</surname><given-names>M.</given-names></name><name><surname>Ravichandran</surname><given-names>S.</given-names></name></person-group><article-title>A new species of deep-water spider crab of the genus <italic><tp:taxon-name><tp:taxon-name-part taxon-name-part-type="genus" reg="Paramaya">Paramaya</tp:taxon-name-part></tp:taxon-name></italic> De Haan, 1837 from the Bay of Bengal, India (<tp:taxon-name><tp:taxon-name-part taxon-name-part-type="subphylum">Crustacea</tp:taxon-name-part></tp:taxon-name>, <tp:taxon-name><tp:taxon-name-part taxon-name-part-type="infraorder">Brachyura</tp:taxon-name-part></tp:taxon-name>, <tp:taxon-name><tp:taxon-name-part taxon-name-part-type="family">Majidae</tp:taxon-name-part></tp:taxon-name>)</article-title><source>Zookeys</source><day>26</day><month>6</month><year>2018</year><volume>2018</volume><issue>769</issue><fpage>77</fpage><lpage>88</lpage><pub-id pub-id-type="doi">10.3897/zookeys.769.26152</pub-id></mixed-citation></tp:treatment-meta><tp:nomenclature><label>Genus</label><tp:taxon-name>
              <tp:taxon-name-part taxon-name-part-type="genus" reg="Paramaya">Paramaya</tp:taxon-name-part>
            </tp:taxon-name><tp:taxon-authority>De Haan, 1837</tp:taxon-authority></tp:nomenclature><tp:treatment-sec sec-type="type species" id="SECID0ETFAC"><title>Type species.</title><p>
              <tp:taxon-name><tp:taxon-name-part taxon-name-part-type="genus" reg="Pisa">Pisa</tp:taxon-name-part> (<tp:taxon-name-part taxon-name-part-type="subgenus" reg="Paramaya">Paramaya</tp:taxon-name-part>) <tp:taxon-name-part taxon-name-part-type="species" reg="spinigera">spinigera</tp:taxon-name-part></tp:taxon-name> De Haan, 1837; by monotypy.</p><!--PageBreak--></tp:treatment-sec></tp:taxon-treatment>
