# Supplementary material for: A new species of deep-water spider crab of the genus Paramaya De Haan, 1837 from the Bay of Bengal, India (Crustacea, Brachyura, Majidae)
Source: Zookeys. 2018 Jun 26;(769):77–88. doi: 10.3897/zookeys.769.26152 (PMC6030197; doi:10.3897/zookeys.769.26152)
Supplement: XML Treatment for Paramaya mulli [file zookeys.769.26152-treatment2.xml]

<!DOCTYPE tp:taxon-treatment
  PUBLIC "-//TaxonX//DTD Taxonomic Treatment Publishing DTD v0 20100105//EN" "tax-treatment-NSO.dtd">
<tp:taxon-treatment xmlns:tp="http://www.plazi.org/taxpub"><tp:treatment-meta><kwd-group><label>Taxon classification</label><kwd><named-content xmlns:xlink="http://www.w3.org/1999/xlink" content-type="kingdom">Animalia</named-content></kwd><kwd><named-content xmlns:xlink="http://www.w3.org/1999/xlink" content-type="order">Decapoda</named-content></kwd><kwd><named-content xmlns:xlink="http://www.w3.org/1999/xlink" content-type="family">Majidae</named-content></kwd></kwd-group><mixed-citation publication-type="journal"><person-group><name><surname>Ng</surname><given-names>Peter K. L.</given-names></name><name><surname>Prema</surname><given-names>M.</given-names></name><name><surname>Ravichandran</surname><given-names>S.</given-names></name></person-group><article-title>A new species of deep-water spider crab of the genus <italic><tp:taxon-name><tp:taxon-name-part taxon-name-part-type="genus" reg="Paramaya">Paramaya</tp:taxon-name-part></tp:taxon-name></italic> De Haan, 1837 from the Bay of Bengal, India (<tp:taxon-name><tp:taxon-name-part taxon-name-part-type="subphylum">Crustacea</tp:taxon-name-part></tp:taxon-name>, <tp:taxon-name><tp:taxon-name-part taxon-name-part-type="infraorder">Brachyura</tp:taxon-name-part></tp:taxon-name>, <tp:taxon-name><tp:taxon-name-part taxon-name-part-type="family">Majidae</tp:taxon-name-part></tp:taxon-name>)</article-title><source>Zookeys</source><day>26</day><month>6</month><year>2018</year><volume>2018</volume><issue>769</issue><fpage>77</fpage><lpage>88</lpage><pub-id pub-id-type="doi">10.3897/zookeys.769.26152</pub-id></mixed-citation></tp:treatment-meta><tp:nomenclature><tp:taxon-name>
              <tp:taxon-name-part taxon-name-part-type="genus" reg="Paramaya">Paramaya</tp:taxon-name-part>
              <tp:taxon-name-part taxon-name-part-type="species" reg="mulli">mulli</tp:taxon-name-part>
              <object-id xmlns:xlink="http://www.w3.org/1999/xlink" content-type="zoobank" xlink:type="simple">http://zoobank.org/694A5779-FC41-4105-B536-9FB7DC23D65D</object-id>
            </tp:taxon-name><tp:taxon-status xmlns:xlink="http://www.w3.org/1999/xlink" xlink:type="simple">sp. n.</tp:taxon-status><xref ref-type="fig" rid="F1">Figs 1</xref><xref ref-type="fig" rid="F2">, 2A–C</xref><xref ref-type="fig" rid="F3">, 3A–C</xref><xref ref-type="fig" rid="F4">, 4A, B</xref><xref ref-type="fig" rid="F5">, 5A–D, H</xref><xref ref-type="fig" rid="F6">, 6</xref><xref ref-type="fig" rid="F7">, 7</xref><tp:nomenclature-citation-list><tp:nomenclature-citation><tp:taxon-name>
                  <tp:taxon-name-part taxon-name-part-type="genus" reg="Maia">Maia</tp:taxon-name-part> <tp:taxon-name-part taxon-name-part-type="species" reg="spinigera">spinigera</tp:taxon-name-part></tp:taxon-name><comment>– <xref ref-type="bibr" rid="B1">Alcock 1895</xref>: 239; <xref ref-type="bibr" rid="B2">Alcock and Anderson 1898</xref>: pl. 34, fig. 3.</comment></tp:nomenclature-citation><tp:nomenclature-citation><tp:taxon-name><tp:taxon-name-part taxon-name-part-type="genus" reg="Paramaya"/><tp:taxon-name-part taxon-name-part-type="species" reg="mulli"/></tp:taxon-name><comment><tp:taxon-name><tp:taxon-name-part taxon-name-part-type="genus" reg="Maja">Maja</tp:taxon-name-part> <tp:taxon-name-part taxon-name-part-type="species" reg="spinigera">spinigera</tp:taxon-name-part></tp:taxon-name>” – <xref ref-type="bibr" rid="B14">Ng and Richer de Forges 2015</xref>: 156, fig. 22B–D. </comment></tp:nomenclature-citation><tp:nomenclature-citation><tp:taxon-name><tp:taxon-name-part taxon-name-part-type="genus" reg="Paramaya"/><tp:taxon-name-part taxon-name-part-type="species" reg="mulli"/></tp:taxon-name><comment>Non <tp:taxon-name><tp:taxon-name-part taxon-name-part-type="genus" reg="Pisa">Pisa</tp:taxon-name-part> (<tp:taxon-name-part taxon-name-part-type="subgenus" reg="Paramaya">Paramaya</tp:taxon-name-part>) <tp:taxon-name-part taxon-name-part-type="species" reg="spinigera">spinigera</tp:taxon-name-part></tp:taxon-name> De Haan, 1837. </comment></tp:nomenclature-citation></tp:nomenclature-citation-list></tp:nomenclature><tp:treatment-sec sec-type="material" id="SECID0EAKAC"><title>Material examined.</title><p>Holotype: male (70.4 × 61.4 mm) (<abbrev xmlns:xlink="http://www.w3.org/1999/xlink" content-type="institution" xlink:title="Centre of Advanced Study in Marine Biology" id="ABBRID0EGKAC" xlink:type="simple">CASAU</abbrev>), Pazhayar fish landing centre, facing Bay of Bengal, Tamil Nadu, India, <named-content xmlns:xlink="http://www.w3.org/1999/xlink" content-type="dwc:verbatimCoordinates" xlink:type="simple"><named-content content-type="geo-json" specific-use="{&#34;type&#34;:&#34;Point&#34;,&#34;coordinates&#34;:[79.757306,11.353194]}" id="NCID0EOKAC" xlink:type="simple">11°21'11.5"N, 79°45'26.3"E</named-content></named-content>, from trawls, coll. M. Prema and S. Ravichandran, 7 February 2018. Paratype: 1 female (40.0 × 33.5 mm) (<abbrev xmlns:xlink="http://www.w3.org/1999/xlink" content-type="institution" xlink:title="Centre of Advanced Study in Marine Biology" id="ABBRID0ETKAC" xlink:type="simple">CASAU</abbrev>), same data as holotype.</p></tp:treatment-sec><tp:treatment-sec sec-type="material" id="SECID0EYKAC"><title>Comparative material examined.</title><p>
              <italic><tp:taxon-name><tp:taxon-name-part taxon-name-part-type="genus" reg="Paramaya">Paramaya</tp:taxon-name-part> <tp:taxon-name-part taxon-name-part-type="species" reg="spinigera">spinigera</tp:taxon-name-part></tp:taxon-name></italic> (De Haan, 1837): 7 males (85.0 × 66.4 mm, 78.2 × 62.1 mm, 73.6 × 55.3 mm, 68.3 × 53.4 mm, 73.8 × 58.4 mm, 62.8 × 49.0 mm, 72.8 × 57.3 mm), 1 ovigerous female (63.0 × 48.6 mm) (<abbrev xmlns:xlink="http://www.w3.org/1999/xlink" content-type="institution" xlink:title="Zoological Reference Collection of the Lee Kong Chian Natural History Museum" id="ABBRID0EJLAC" xlink:type="simple">ZRC</abbrev> 1999.738), Longtong, near Keelung, northern Taiwan, in tangle nets for lobsters, coll. S-H Wu, May 1999. For other material of <italic><tp:taxon-name><tp:taxon-name-part taxon-name-part-type="genus" reg="Paramaya">Paramaya</tp:taxon-name-part></tp:taxon-name></italic> species, see <xref ref-type="bibr" rid="B14">Ng and Richer de Forges (2015)</xref>.</p></tp:treatment-sec><tp:treatment-sec sec-type="diagnosis" id="SECID0EVLAC"><title>Diagnosis.</title><p>Pseudorostral horns relatively short (Figs <xref ref-type="fig" rid="F2">2A</xref>, <xref ref-type="fig" rid="F3">3A, B</xref>); hepatic, lateral and branchial spines long; median row with 5 spines: 3 gastric, 1 cardiac, 1 intestinal; 2 spines on posterior carapace margin (Figs <xref ref-type="fig" rid="F2">2A</xref>, <xref ref-type="fig" rid="F3">3A</xref>); adult branchial region distinctly swollen (Fig. <xref ref-type="fig" rid="F3">3A, C</xref>); intercalated tooth on carapace relatively broad (Figs <xref ref-type="fig" rid="F3">3B</xref>, <xref ref-type="fig" rid="F4">4A, B</xref>); epistome quadrate (Fig. <xref ref-type="fig" rid="F5">5A, B</xref>); surface of thoracic sternum not prominently setose, with numerous prominent rounded granules (Figs <xref ref-type="fig" rid="F5">5C</xref>, <xref ref-type="fig" rid="F6">6B</xref>); chela of adult male with distinct carina on dorsal and ventral margins (Figs <xref ref-type="fig" rid="F2">2A</xref>, <xref ref-type="fig" rid="F6">6D</xref>); ambulatory meri in adult males relatively slender, long (Figs <xref ref-type="fig" rid="F2">2A</xref>, <xref ref-type="fig" rid="F5">5D</xref>); G1 gently curved, dorsal projection on the sub distal part low, tip distinctly rounded (Fig. <xref ref-type="fig" rid="F7">7A–C</xref>).</p><p>
              <bold>Colour</bold>. Freshly obtained specimens have the dorsal surfaces orangish-red, with red and white bands on ambulatory legs; chelipeds yellowish-orange with white fingers; ventral surfaces white with patches of orange (Fig. <xref ref-type="fig" rid="F1">1</xref>).</p></tp:treatment-sec><tp:treatment-sec sec-type="etymology" id="SECID0E6NAC"><title>Etymology.</title><p>The species is named after the famous Mulli plant in Tamil mythology, from the classic poetic work Kurunthogai. Mulli is a coastal plant (<italic><tp:taxon-name><tp:taxon-name-part taxon-name-part-type="genus" reg="Spinifex">Spinifex</tp:taxon-name-part> <tp:taxon-name-part taxon-name-part-type="species" reg="littoreus">littoreus</tp:taxon-name-part></tp:taxon-name></italic> (Burm.f.) Merr., family <tp:taxon-name><tp:taxon-name-part taxon-name-part-type="family">Poaceae</tp:taxon-name-part></tp:taxon-name>) with very sharp spines (mull is the Tamil word for spiny), a character shared with the present species. The name is used as a noun in apposition.</p></tp:treatment-sec><tp:treatment-sec sec-type="remarks" id="SECID0EVOAC"><title>Remarks.</title><p>Compared to <italic><tp:taxon-name><tp:taxon-name-part taxon-name-part-type="genus" reg="Paramaya">P.</tp:taxon-name-part> <tp:taxon-name-part taxon-name-part-type="species" reg="spinigera">spinigera</tp:taxon-name-part></tp:taxon-name></italic>, the branchial region of adult male <italic><tp:taxon-name><tp:taxon-name-part taxon-name-part-type="genus" reg="Paramaya">P.</tp:taxon-name-part> <tp:taxon-name-part taxon-name-part-type="species" reg="mulli">mulli</tp:taxon-name-part></tp:taxon-name></italic> sp. n. is more swollen (Fig. <xref ref-type="fig" rid="F3">3A, C</xref>) (versus gently convex in <italic><tp:taxon-name><tp:taxon-name-part taxon-name-part-type="genus" reg="Paramaya">P.</tp:taxon-name-part> <tp:taxon-name-part taxon-name-part-type="species" reg="spinigera">spinigera</tp:taxon-name-part></tp:taxon-name></italic>; Fig. <xref ref-type="fig" rid="F3">3D, F</xref>); the intercalated tooth on the carapace is relatively broader (Figs <xref ref-type="fig" rid="F3">3B</xref>, <xref ref-type="fig" rid="F4">4A, B</xref>) (versus more acutely triangular in <italic><tp:taxon-name><tp:taxon-name-part taxon-name-part-type="genus" reg="Paramaya">P.</tp:taxon-name-part> <tp:taxon-name-part taxon-name-part-type="species" reg="spinigera">spinigera</tp:taxon-name-part></tp:taxon-name></italic>; Figs <xref ref-type="fig" rid="F3">3E</xref>, <xref ref-type="fig" rid="F4">4C, D</xref>); the epistome is more quadrate (Fig. <xref ref-type="fig" rid="F5">5A, B</xref>) (versus more transversely rectangular in <italic><tp:taxon-name><tp:taxon-name-part taxon-name-part-type="genus" reg="Paramaya">P.</tp:taxon-name-part> <tp:taxon-name-part taxon-name-part-type="species" reg="spinigera">spinigera</tp:taxon-name-part></tp:taxon-name></italic>; Fig. <xref ref-type="fig" rid="F5">5E, F</xref>); the surface of the male thoracic sternum, especially the areas adjacent to the sternopleonal cavity is distinctly granulated with scattered setae (Fig. <xref ref-type="fig" rid="F5">5C</xref>) (versus surfaces weakly granulate with dense setae in <italic><tp:taxon-name><tp:taxon-name-part taxon-name-part-type="genus" reg="Paramaya">P.</tp:taxon-name-part> <tp:taxon-name-part taxon-name-part-type="species" reg="spinigera">spinigera</tp:taxon-name-part></tp:taxon-name></italic>; Fig. <xref ref-type="fig" rid="F5">5G</xref>); and the G1 has the dorsal projection on the subdistal part relatively small with the tip more prominently rounded (Fig. <xref ref-type="fig" rid="F7">7A–C</xref>) <!--PageBreak-->(versus dorsal projection on the subdistal part more developed with the tip gently tapering in <italic><tp:taxon-name><tp:taxon-name-part taxon-name-part-type="genus" reg="Paramaya">P.</tp:taxon-name-part> <tp:taxon-name-part taxon-name-part-type="species" reg="spinigera">spinigera</tp:taxon-name-part></tp:taxon-name></italic>; <xref ref-type="bibr" rid="B14">Ng and Richer de Forges 2015</xref>: fig. 23A–C).</p><p>There is variation in the proportions of the ambulatory legs of <italic><tp:taxon-name><tp:taxon-name-part taxon-name-part-type="genus" reg="Paramaya">Paramaya</tp:taxon-name-part></tp:taxon-name></italic> species. In the series of specimens of <italic><tp:taxon-name><tp:taxon-name-part taxon-name-part-type="genus" reg="Paramaya">P.</tp:taxon-name-part> <tp:taxon-name-part taxon-name-part-type="species" reg="spinigera">spinigera</tp:taxon-name-part></tp:taxon-name></italic> on hand, females generally have relatively shorter ambulatory legs compared to males. In addition, for each sex, smaller specimens have proportionately shorter and stouter legs (Fig. <xref ref-type="fig" rid="F5">5I</xref>) compared to larger ones (Fig. <xref ref-type="fig" rid="F5">5J</xref>). When comparing the holotype male <italic><tp:taxon-name><tp:taxon-name-part taxon-name-part-type="genus" reg="Paramaya">P.</tp:taxon-name-part> <tp:taxon-name-part taxon-name-part-type="species" reg="mulli">mulli</tp:taxon-name-part></tp:taxon-name></italic> sp. n. (70.4 × 61.4 mm, <abbrev xmlns:xlink="http://www.w3.org/1999/xlink" content-type="institution" xlink:title="Centre of Advanced Study in Marine Biology" id="ABBRID0E5DAE" xlink:type="simple">CASAU</abbrev>) with a similar size male of <italic><tp:taxon-name><tp:taxon-name-part taxon-name-part-type="genus" reg="Paramaya">P.</tp:taxon-name-part> <tp:taxon-name-part taxon-name-part-type="species" reg="spinigera">spinigera</tp:taxon-name-part></tp:taxon-name></italic> from Taiwan (73.6 × 55.3 mm, <abbrev xmlns:xlink="http://www.w3.org/1999/xlink" content-type="institution" xlink:title="Zoological Reference Collection of the Lee Kong Chian Natural History Museum" id="ABBRID0EOEAE" xlink:type="simple">ZRC</abbrev> 1999.738), the merus, propodus and dactylus of <italic><tp:taxon-name><tp:taxon-name-part taxon-name-part-type="genus" reg="Paramaya">P.</tp:taxon-name-part> <tp:taxon-name-part taxon-name-part-type="species" reg="mulli">mulli</tp:taxon-name-part></tp:taxon-name></italic> sp. n. (Fig. <xref ref-type="fig" rid="F5">5D</xref>) is significantly more slender and longer than that of <italic><tp:taxon-name><tp:taxon-name-part taxon-name-part-type="genus" reg="Paramaya">P.</tp:taxon-name-part> <tp:taxon-name-part taxon-name-part-type="species" reg="spinigera">spinigera</tp:taxon-name-part></tp:taxon-name></italic> (Fig. <xref ref-type="fig" rid="F5">5I</xref>). In larger male specimens of <italic><tp:taxon-name><tp:taxon-name-part taxon-name-part-type="genus" reg="Paramaya">P.</tp:taxon-name-part> <tp:taxon-name-part taxon-name-part-type="species" reg="spinigera">spinigera</tp:taxon-name-part></tp:taxon-name></italic> from Taiwan (85.0 × 66.4 mm, <abbrev xmlns:xlink="http://www.w3.org/1999/xlink" content-type="institution" xlink:title="Zoological Reference Collection of the Lee Kong Chian Natural History Museum" id="ABBRID0E3FAE" xlink:type="simple">ZRC</abbrev> 1999.738), the merus is proportionately longer but is still relatively stouter (Fig. <xref ref-type="fig" rid="F5">5J</xref>). Females of both species have relatively shorter and stouter ambulatory legs compared to males (Fig. <xref ref-type="fig" rid="F5">5H</xref>).</p><p><xref ref-type="bibr" rid="B14">Ng and Richer de Forges (2015: 156)</xref> noted that the specimen mentioned and figured by <xref ref-type="bibr" rid="B1">Alcock (1895)</xref> and <xref ref-type="bibr" rid="B2">Alcock and Anderson (1898)</xref> as “<italic><tp:taxon-name><tp:taxon-name-part taxon-name-part-type="genus" reg="Paramaya">P.</tp:taxon-name-part> <tp:taxon-name-part taxon-name-part-type="species" reg="spinigera">spinigera</tp:taxon-name-part></tp:taxon-name></italic>” has short <!--PageBreak-->ambulatory meri, but this is probably because this specimen was small; and the larger specimen from Sri Lanka they examined a photograph has proportionately longer ambulatory legs. As discussed above, the proportions of the ambulatory meri is clearly <!--PageBreak-->correlated with size. Noteworthy is that the Sri Lankan specimen also has relatively more inflated branchial regions, and as such, is almost certainly conspecific with what is described here as <italic><tp:taxon-name><tp:taxon-name-part taxon-name-part-type="genus" reg="Paramaya">P.</tp:taxon-name-part> <tp:taxon-name-part taxon-name-part-type="species" reg="mulli">mulli</tp:taxon-name-part></tp:taxon-name></italic> sp. n.</p><p>The distinctly granulated thoracic sternum of <italic><tp:taxon-name><tp:taxon-name-part taxon-name-part-type="genus" reg="Paramaya">P.</tp:taxon-name-part> <tp:taxon-name-part taxon-name-part-type="species" reg="mulli">mulli</tp:taxon-name-part></tp:taxon-name></italic> sp. n. (Fig. <xref ref-type="fig" rid="F5">5C</xref>) allies the species with <italic><tp:taxon-name><tp:taxon-name-part taxon-name-part-type="genus" reg="Paramaya">P.</tp:taxon-name-part> <tp:taxon-name-part taxon-name-part-type="species" reg="ouch">ouch</tp:taxon-name-part></tp:taxon-name></italic> (<xref ref-type="bibr" rid="B14">Ng and Richer de Forges 2015</xref>: fig. 50B), but in <italic><tp:taxon-name><tp:taxon-name-part taxon-name-part-type="genus" reg="Paramaya">P.</tp:taxon-name-part> <tp:taxon-name-part taxon-name-part-type="species" reg="ouch">ouch</tp:taxon-name-part></tp:taxon-name></italic>, the <!--PageBreak-->branchial region is not distinctly swollen, and the pseudorostral and carapace spines are proportionately longer across all size ranges in both sexes (cf. <xref ref-type="bibr" rid="B14">Ng and Richer de Forges 2015</xref>: figs 21E, F, 37B) (versus branchial regions more swollen and the spines are proportionately shorter in <italic><tp:taxon-name><tp:taxon-name-part taxon-name-part-type="genus" reg="Paramaya">P.</tp:taxon-name-part> <tp:taxon-name-part taxon-name-part-type="species" reg="mulli">mulli</tp:taxon-name-part></tp:taxon-name></italic> sp. n.; Figs <xref ref-type="fig" rid="F2">2A</xref>, <xref ref-type="fig" rid="F3">3A–C</xref>, <xref ref-type="fig" rid="F6">6E</xref>). In addition, the distal part of the G1 in <italic><tp:taxon-name><tp:taxon-name-part taxon-name-part-type="genus" reg="Paramaya">P.</tp:taxon-name-part> <tp:taxon-name-part taxon-name-part-type="species" reg="ouch">ouch</tp:taxon-name-part></tp:taxon-name></italic> is more strongly curved (<xref ref-type="bibr" rid="B14">Ng and Richer de Forges 2015</xref>: fig. 23D) with the dorsal projection on the subdistal part prominent and the tip is relatively more angular (<xref ref-type="bibr" rid="B14">Ng and Richer de Forges 2015</xref>: fig. 23E, F) (versus distal part of G1 less curved with the dorsal projection low and tip rounded in <italic><tp:taxon-name><tp:taxon-name-part taxon-name-part-type="genus" reg="Paramaya">P.</tp:taxon-name-part> <tp:taxon-name-part taxon-name-part-type="species" reg="mulli">mulli</tp:taxon-name-part></tp:taxon-name></italic> sp. n.; Fig. <xref ref-type="fig" rid="F7">7A–C</xref>). Compared to <italic><tp:taxon-name><tp:taxon-name-part taxon-name-part-type="genus" reg="Paramaya">P.</tp:taxon-name-part> <tp:taxon-name-part taxon-name-part-type="species" reg="mulli">mulli</tp:taxon-name-part></tp:taxon-name></italic> sp. n., <italic><tp:taxon-name><tp:taxon-name-part taxon-name-part-type="genus" reg="Paramaya">P.</tp:taxon-name-part> <tp:taxon-name-part taxon-name-part-type="species" reg="coccinea">coccinea</tp:taxon-name-part></tp:taxon-name></italic> has proportionately longer pseudorostral and carapace spines with the branchial region not distinctly swollen (<xref ref-type="bibr" rid="B14">Ng and Richer de Forges 2015</xref>: figs 22A, 37C), the male thoracic sternum is almost smooth with the granules low (<xref ref-type="bibr" rid="B14">Ng and Richer de Forges 2015</xref>: fig. 50C) and the dorsal projection on the subdistal part of the G1 is prominent with the tip relatively more angular (<xref ref-type="bibr" rid="B14">Ng and Richer de Forges 2015</xref>: fig. 23H, I) (cf. pseudorostral and carapace spines proportionately shorter, the male thoracic sternum is distinctly granulated and the dorsal <!--PageBreak--><!--PageBreak--><!--PageBreak-->projection on the G1 subdistal part is low with the tip rounded; Figs <xref ref-type="fig" rid="F2">2A</xref>, <xref ref-type="fig" rid="F3">3A–C</xref>, <xref ref-type="fig" rid="F5">5C</xref>, <xref ref-type="fig" rid="F6">6E</xref>, <xref ref-type="fig" rid="F7">7A–C</xref>). In addition, even though the holotype male and only known specimen of <italic><tp:taxon-name><tp:taxon-name-part taxon-name-part-type="genus" reg="Paramaya">P.</tp:taxon-name-part> <tp:taxon-name-part taxon-name-part-type="species" reg="coccinea">coccinea</tp:taxon-name-part></tp:taxon-name></italic> is about the same size as the holotype male of <italic><tp:taxon-name><tp:taxon-name-part taxon-name-part-type="genus" reg="Paramaya">P.</tp:taxon-name-part> <tp:taxon-name-part taxon-name-part-type="species" reg="mulli">mulli</tp:taxon-name-part></tp:taxon-name></italic> sp. n., the ambulatory meri are proportionately much longer (cf. <xref ref-type="bibr" rid="B14">Ng and Richer de Forges 2015</xref>: figs 22A, 70B) (versus distinctly shorter in <italic><tp:taxon-name><tp:taxon-name-part taxon-name-part-type="genus" reg="Paramaya">P.</tp:taxon-name-part> <tp:taxon-name-part taxon-name-part-type="species" reg="mulli">mulli</tp:taxon-name-part></tp:taxon-name></italic> sp. n.; Figs <xref ref-type="fig" rid="F2">2A</xref>, <xref ref-type="fig" rid="F5">5D</xref>).</p><p>Like other <italic><tp:taxon-name><tp:taxon-name-part taxon-name-part-type="genus" reg="Paramaya">Paramaya</tp:taxon-name-part></tp:taxon-name></italic> species, the preferred habitat of <italic><tp:taxon-name><tp:taxon-name-part taxon-name-part-type="genus" reg="Paramaya">P.</tp:taxon-name-part> <tp:taxon-name-part taxon-name-part-type="species" reg="mulli">mulli</tp:taxon-name-part></tp:taxon-name></italic> sp. n. is probably relatively steep and rocky areas that are difficult to sample except with tangle nets (see <xref ref-type="bibr" rid="B9">Ng et al. 2009</xref>, <xref ref-type="bibr" rid="B6">Mendoza et al. 2010</xref>). As such, normal fishery operations using trawls are less likely to obtain them and could explain their apparent rarity in Indian waters.</p><fig id="F1" position="float" orientation="portrait"><label>Figure 1.</label><caption><p>Colours in life. <italic><tp:taxon-name><tp:taxon-name-part taxon-name-part-type="genus" reg="Paramaya">Paramaya</tp:taxon-name-part> <tp:taxon-name-part taxon-name-part-type="species" reg="mulli">mulli</tp:taxon-name-part></tp:taxon-name></italic> sp. n. <bold>A, C, D</bold> holotype male (70.4 × 61.4 mm) (<abbrev xmlns:xlink="http://www.w3.org/1999/xlink" content-type="institution" xlink:title="Centre of Advanced Study in Marine Biology" id="ABBRID0EPOAE" xlink:type="simple">CASAU</abbrev>), India <bold>B</bold> paratype female (40.0 × 33.5 mm) (<abbrev xmlns:xlink="http://www.w3.org/1999/xlink" content-type="institution" xlink:title="Centre of Advanced Study in Marine Biology" id="ABBRID0EWOAE" xlink:type="simple">CASAU</abbrev>), India <bold>A, B</bold> overall habitus <bold>C</bold> buccal cavity, epistome, antennae and antennules <bold>D</bold> thoracic sternum and pleon.</p></caption><graphic xmlns:xlink="http://www.w3.org/1999/xlink" xlink:href="zookeys-769-077-g001.jpg" position="float" orientation="portrait" xlink:type="simple" id="oo_211953.jpg"/></fig><fig id="F2" position="float" orientation="portrait"><label>Figure 2.</label><caption><p>Overall habitus <bold>A</bold> <italic><tp:taxon-name><tp:taxon-name-part taxon-name-part-type="genus" reg="Paramaya">Paramaya</tp:taxon-name-part> <tp:taxon-name-part taxon-name-part-type="species" reg="mulli">mulli</tp:taxon-name-part></tp:taxon-name></italic> sp. n., holotype male (70.4 × 61.4 mm) (<abbrev xmlns:xlink="http://www.w3.org/1999/xlink" content-type="institution" xlink:title="Centre of Advanced Study in Marine Biology" id="ABBRID0E2PAE" xlink:type="simple">CASAU</abbrev>), India <bold>B</bold> <italic><tp:taxon-name><tp:taxon-name-part taxon-name-part-type="genus" reg="Paramaya">P.</tp:taxon-name-part> <tp:taxon-name-part taxon-name-part-type="species" reg="spinigera">spinigera</tp:taxon-name-part></tp:taxon-name></italic> (De Haan, 1837), male (73.6 × 55.3 mm) (<abbrev xmlns:xlink="http://www.w3.org/1999/xlink" content-type="institution" xlink:title="Zoological Reference Collection of the Lee Kong Chian Natural History Museum" id="ABBRID0ENQAE" xlink:type="simple">ZRC</abbrev> 1999.738), Taiwan.</p></caption><graphic xmlns:xlink="http://www.w3.org/1999/xlink" xlink:href="zookeys-769-077-g002.jpg" position="float" orientation="portrait" xlink:type="simple" id="oo_211954.jpg"/></fig><fig id="F3" position="float" orientation="portrait"><label>Figure 3.</label><caption><p>
          <bold>A–C</bold> <italic><tp:taxon-name><tp:taxon-name-part taxon-name-part-type="genus" reg="Paramaya">Paramaya</tp:taxon-name-part> <tp:taxon-name-part taxon-name-part-type="species" reg="mulli">mulli</tp:taxon-name-part></tp:taxon-name></italic> sp. n., holotype male (70.4 × 61.4 mm) (<abbrev xmlns:xlink="http://www.w3.org/1999/xlink" content-type="institution" xlink:title="Centre of Advanced Study in Marine Biology" id="ABBRID0EMRAE" xlink:type="simple">CASAU</abbrev>), India <bold>D–F</bold> <italic><tp:taxon-name><tp:taxon-name-part taxon-name-part-type="genus" reg="Paramaya">P.</tp:taxon-name-part> <tp:taxon-name-part taxon-name-part-type="species" reg="spinigera">spinigera</tp:taxon-name-part></tp:taxon-name></italic> (De Haan, 1837), male (73.6 × 55.3 mm) (<abbrev xmlns:xlink="http://www.w3.org/1999/xlink" content-type="institution" xlink:title="Zoological Reference Collection of the Lee Kong Chian Natural History Museum" id="ABBRID0E5RAE" xlink:type="simple">ZRC</abbrev> 1999.738), Taiwan <bold>A, D</bold> dorsal view of carapace <bold>B, E</bold> frontal part of carapace <bold>C, F</bold> lateral view of branchial region of carapace.</p></caption><graphic xmlns:xlink="http://www.w3.org/1999/xlink" xlink:href="zookeys-769-077-g003.jpg" position="float" orientation="portrait" xlink:type="simple" id="oo_211955.jpg"/></fig><fig id="F4" position="float" orientation="portrait"><label>Figure 4.</label><caption><p>Intercalated spine <bold>A</bold> <italic><tp:taxon-name><tp:taxon-name-part taxon-name-part-type="genus" reg="Paramaya">Paramaya</tp:taxon-name-part> <tp:taxon-name-part taxon-name-part-type="species" reg="mulli">mulli</tp:taxon-name-part></tp:taxon-name></italic> sp. n., holotype male (70.4 × 61.4 mm) (<abbrev xmlns:xlink="http://www.w3.org/1999/xlink" content-type="institution" xlink:title="Centre of Advanced Study in Marine Biology" id="ABBRID0EDTAE" xlink:type="simple">CASAU</abbrev>), India <bold>B</bold> <italic><tp:taxon-name><tp:taxon-name-part taxon-name-part-type="genus" reg="Paramaya">P.</tp:taxon-name-part> <tp:taxon-name-part taxon-name-part-type="species" reg="mulli">mulli</tp:taxon-name-part></tp:taxon-name></italic> sp. n., paratype female (40.0 × 33.5 mm) (<abbrev xmlns:xlink="http://www.w3.org/1999/xlink" content-type="institution" xlink:title="Centre of Advanced Study in Marine Biology" id="ABBRID0EVTAE" xlink:type="simple">CASAU</abbrev>), India <bold>C</bold> <italic><tp:taxon-name><tp:taxon-name-part taxon-name-part-type="genus" reg="Paramaya">P.</tp:taxon-name-part> <tp:taxon-name-part taxon-name-part-type="species" reg="spinigera">spinigera</tp:taxon-name-part></tp:taxon-name></italic> (De Haan, 1837), male (73.6 × 55.3 mm) (<abbrev xmlns:xlink="http://www.w3.org/1999/xlink" content-type="institution" xlink:title="Zoological Reference Collection of the Lee Kong Chian Natural History Museum" id="ABBRID0EHUAE" xlink:type="simple">ZRC</abbrev> 1999.738), Taiwan <bold>D</bold> <italic><tp:taxon-name><tp:taxon-name-part taxon-name-part-type="genus" reg="Paramaya">P.</tp:taxon-name-part> <tp:taxon-name-part taxon-name-part-type="species" reg="spinigera">spinigera</tp:taxon-name-part></tp:taxon-name></italic> (De Haan, 1837), male (85.0 × 66.4 mm) (<abbrev xmlns:xlink="http://www.w3.org/1999/xlink" content-type="institution" xlink:title="Zoological Reference Collection of the Lee Kong Chian Natural History Museum" id="ABBRID0EZUAE" xlink:type="simple">ZRC</abbrev> 1999.738), Taiwan.</p></caption><graphic xmlns:xlink="http://www.w3.org/1999/xlink" xlink:href="zookeys-769-077-g004.jpg" position="float" orientation="portrait" xlink:type="simple" id="oo_211956.jpg"/></fig><fig id="F5" position="float" orientation="portrait"><label>Figure 5.</label><caption><p>
          <bold>A–D</bold> <italic><tp:taxon-name><tp:taxon-name-part taxon-name-part-type="genus" reg="Paramaya">Paramaya</tp:taxon-name-part> <tp:taxon-name-part taxon-name-part-type="species" reg="mulli">mulli</tp:taxon-name-part></tp:taxon-name></italic> sp. n., holotype male (70.4 × 61.4 mm) (<abbrev xmlns:xlink="http://www.w3.org/1999/xlink" content-type="institution" xlink:title="Centre of Advanced Study in Marine Biology" id="ABBRID0EYVAE" xlink:type="simple">CASAU</abbrev>), India <bold>H</bold> <italic><tp:taxon-name><tp:taxon-name-part taxon-name-part-type="genus" reg="Paramaya">P.</tp:taxon-name-part> <tp:taxon-name-part taxon-name-part-type="species" reg="mulli">mulli</tp:taxon-name-part></tp:taxon-name></italic> sp. n., paratype female (40.0 × 33.5 mm) (<abbrev xmlns:xlink="http://www.w3.org/1999/xlink" content-type="institution" xlink:title="Centre of Advanced Study in Marine Biology" id="ABBRID0EKWAE" xlink:type="simple">CASAU</abbrev>), India <bold>E–G, I</bold> <italic><tp:taxon-name><tp:taxon-name-part taxon-name-part-type="genus" reg="Paramaya">P.</tp:taxon-name-part> <tp:taxon-name-part taxon-name-part-type="species" reg="spinigera">spinigera</tp:taxon-name-part></tp:taxon-name></italic> (De Haan, 1837), male (73.6 × 55.3 mm) (<abbrev xmlns:xlink="http://www.w3.org/1999/xlink" content-type="institution" xlink:title="Zoological Reference Collection of the Lee Kong Chian Natural History Museum" id="ABBRID0E3WAE" xlink:type="simple">ZRC</abbrev> 1999.738), Taiwan <bold>J</bold> <italic><tp:taxon-name><tp:taxon-name-part taxon-name-part-type="genus" reg="Paramaya">P.</tp:taxon-name-part> <tp:taxon-name-part taxon-name-part-type="species" reg="spinigera">spinigera</tp:taxon-name-part></tp:taxon-name></italic> (De Haan, 1837), male (85.0 × 66.4 mm) (<abbrev xmlns:xlink="http://www.w3.org/1999/xlink" content-type="institution" xlink:title="Zoological Reference Collection of the Lee Kong Chian Natural History Museum" id="ABBRID0EOXAE" xlink:type="simple">ZRC</abbrev> 1999.738), Taiwan <bold>A, B, E, F</bold> epistome, basal antennal article and antennules <bold>C, G</bold> thoracic sternum and pleon <bold>D–J</bold> right fourth ambulatory leg.</p></caption><graphic xmlns:xlink="http://www.w3.org/1999/xlink" xlink:href="zookeys-769-077-g005.jpg" position="float" orientation="portrait" xlink:type="simple" id="oo_211958.jpg"/></fig><fig id="F6" position="float" orientation="portrait"><label>Figure 6.</label><caption><p>
          <bold>A–D</bold> <italic><tp:taxon-name><tp:taxon-name-part taxon-name-part-type="genus" reg="Paramaya">Paramaya</tp:taxon-name-part> <tp:taxon-name-part taxon-name-part-type="species" reg="mulli">mulli</tp:taxon-name-part></tp:taxon-name></italic> sp. n., holotype male (70.4 × 61.4 mm) (<abbrev xmlns:xlink="http://www.w3.org/1999/xlink" content-type="institution" xlink:title="Centre of Advanced Study in Marine Biology" id="ABBRID0ETYAE" xlink:type="simple">CASAU</abbrev>), India <bold>E, F</bold> <italic><tp:taxon-name><tp:taxon-name-part taxon-name-part-type="genus" reg="Paramaya">P.</tp:taxon-name-part> <tp:taxon-name-part taxon-name-part-type="species" reg="mulli">mulli</tp:taxon-name-part></tp:taxon-name></italic> sp. n., paratype female (40.0 × 33.5 mm) (<abbrev xmlns:xlink="http://www.w3.org/1999/xlink" content-type="institution" xlink:title="Centre of Advanced Study in Marine Biology" id="ABBRID0EFZAE" xlink:type="simple">CASAU</abbrev>), India <bold>A</bold> right third maxilliped <bold>B</bold> thoracic sternum and pleon; C, sternopleonal cavity <bold>D</bold> outer view of right chela <bold>E</bold> dorsal view of carapace <bold>F</bold> thoracic sternum and pleon.</p></caption><graphic xmlns:xlink="http://www.w3.org/1999/xlink" xlink:href="zookeys-769-077-g006.jpg" position="float" orientation="portrait" xlink:type="simple" id="oo_211959.jpg"/></fig><fig id="F7" position="float" orientation="portrait"><label>Figure 7.</label><caption><p>
          <italic><tp:taxon-name><tp:taxon-name-part taxon-name-part-type="genus" reg="Paramaya">Paramaya</tp:taxon-name-part> <tp:taxon-name-part taxon-name-part-type="species" reg="mulli">mulli</tp:taxon-name-part></tp:taxon-name></italic> sp. n., holotype male (70.4 × 61.4 mm) (<abbrev xmlns:xlink="http://www.w3.org/1999/xlink" content-type="institution" xlink:title="Centre of Advanced Study in Marine Biology" id="ABBRID0EM1AE" xlink:type="simple">CASAU</abbrev>), India <bold>A</bold> left G1 (ventral view) <bold>B</bold> distal part of left G1 (ventral view) <bold>C</bold> distal part of left G1 (dorsal view) <bold>D</bold> left G2 <bold>E</bold> distal part of left G2. Scale bars: <bold>A, D</bold> 1.0 mm <bold>B, C, E</bold> 0.5 mm.</p></caption><graphic xmlns:xlink="http://www.w3.org/1999/xlink" xlink:href="zookeys-769-077-g007.jpg" position="float" orientation="portrait" xlink:type="simple" id="oo_211960.jpg"/></fig><!--PageBreak--></tp:treatment-sec><ref-list><ref id="B1"><mixed-citation xmlns:xlink="http://www.w3.org/1999/xlink" xlink:type="simple">
          <person-group><name name-style="western"><surname>Alcock</surname><given-names>A</given-names></name></person-group> (<year>1895</year>) <article-title>Materials for a carcinological fauna of India, 1. The <tp:taxon-name><tp:taxon-name-part taxon-name-part-type="infraorder">Brachyura</tp:taxon-name-part></tp:taxon-name> <tp:taxon-name><tp:taxon-name-part taxon-name-part-type="infraorder">Oxyrhyncha</tp:taxon-name-part></tp:taxon-name>.</article-title> <source>Journal of the Asiatic Society of Bengal, Calcutta,</source> <volume>64</volume>: <fpage>157</fpage>–<lpage>291</lpage>. [pls 3–5]</mixed-citation></ref><ref id="B2"><mixed-citation xmlns:xlink="http://www.w3.org/1999/xlink" xlink:type="simple">
          <person-group><name name-style="western"><surname>Alcock</surname><given-names>A</given-names></name><name name-style="western"><surname>Anderson</surname><given-names>ARS</given-names></name></person-group> (<year>1898</year>) Illustrations of the Zoology of the Royal Indian Marine Survey Ship Investigator, under the command of Commander T. H. Heming, R.N. Fishes.-Part V, Plates XVIII–XXIV. <tp:taxon-name><tp:taxon-name-part taxon-name-part-type="subphylum">Crustacea</tp:taxon-name-part></tp:taxon-name>.-Part VI, Plates XXXIII–XXXV. <tp:taxon-name><tp:taxon-name-part taxon-name-part-type="phylum">Mollusca</tp:taxon-name-part></tp:taxon-name>.-Part H, Plates VII–VIII. Published under the Authority of Captain W. S. Goodridge, R.N., Director of the Royal Indian Marine, Calcutta.</mixed-citation></ref><ref id="B14"><mixed-citation xmlns:xlink="http://www.w3.org/1999/xlink" xlink:type="simple">
          <person-group><name name-style="western"><surname>Ng</surname><given-names>PKL</given-names></name><name name-style="western"><surname>Richer</surname><given-names>de Forges B</given-names></name></person-group> (<year>2015</year>) <article-title>Revision of the spider crab genus <italic><tp:taxon-name><tp:taxon-name-part taxon-name-part-type="genus">Maja</tp:taxon-name-part></tp:taxon-name></italic> Lamarck, 1801 (<tp:taxon-name><tp:taxon-name-part taxon-name-part-type="subphylum">Crustacea</tp:taxon-name-part></tp:taxon-name>: <tp:taxon-name><tp:taxon-name-part taxon-name-part-type="infraorder">Brachyura</tp:taxon-name-part></tp:taxon-name>: <tp:taxon-name><tp:taxon-name-part taxon-name-part-type="superfamily">Majoidea</tp:taxon-name-part></tp:taxon-name>: <tp:taxon-name><tp:taxon-name-part taxon-name-part-type="family">Majidae</tp:taxon-name-part></tp:taxon-name>), with descriptions of seven new genera and 17 new species from the Atlantic and Indo-West Pacific.</article-title> <source>Raffles Bulletin of Zoology</source> <volume>63</volume>: <fpage>110</fpage>–<lpage>225</lpage>.</mixed-citation></ref><ref id="B9"><mixed-citation xmlns:xlink="http://www.w3.org/1999/xlink" xlink:type="simple">
          <person-group><name name-style="western"><surname>Ng</surname><given-names>PKL</given-names></name><name name-style="western"><surname>Mendoza</surname><given-names>JCE</given-names></name><name name-style="western"><surname>Manuel-Santos</surname><given-names>M</given-names></name></person-group> (<year>2009</year>) <article-title>Tangle net fishing, an indigenous method used in Balicasag Island, central Philippines.</article-title> <source>Raffles Bulletin of Zoology, Supplement</source> <volume>20</volume>: <fpage>39</fpage>–<lpage>46</lpage>.</mixed-citation></ref><ref id="B6"><mixed-citation xmlns:xlink="http://www.w3.org/1999/xlink" xlink:type="simple">
          <person-group><name name-style="western"><surname>Mendoza</surname><given-names>JCE</given-names></name><name name-style="western"><surname>Naruse</surname><given-names>T</given-names></name><name name-style="western"><surname>Tan</surname><given-names>S-H</given-names></name><name name-style="western"><surname>Chan</surname><given-names>T-Y</given-names></name><name name-style="western"><surname>Richer</surname><given-names>de Forges B</given-names></name><name name-style="western"><surname>Ng</surname><given-names>PKL</given-names></name></person-group> (<year>2010</year>) <article-title>Case studies on decapod crustaceans from the Philippines reveal deep, steep underwater slopes as prime habitats for ‘rare’ species.</article-title> <source>Biodiversity and Conservation</source> <volume>19</volume>(<issue>2</issue>): <fpage>575</fpage>–<lpage>586</lpage>. <ext-link xlink:type="simple" ext-link-type="doi" xlink:href="10.1007/s10531-009-9744-x">https://doi.org/10.1007/s10531-009-9744-x</ext-link></mixed-citation></ref></ref-list></tp:taxon-treatment>
